# Supplementary material for: Alterations in Cerebellar Microtubule Cytoskeletal Network in a ValproicAcid-Induced Rat Model of Autism Spectrum Disorders
Source: Biomedicines. 2022 Nov 24;10(12):3031. doi: 10.3390/biomedicines10123031 (PMC9776106; doi:10.3390/biomedicines10123031)
Supplement: Supplementary file 1 [file biomedicines-10-03031-s001.zip]

Archive with 1 entries (1 files):
- biomedicines-1924302-supplementary final revised.pdf
